# Supplementary material for: A multi-surgeon learning curve analysis of overall and site-specific positive surgical margins after RARP and implications for training
Source: J Robot Surg. 2022 Feb 28;16(6):1451–61. doi: 10.1007/s11701-022-01378-w (PMC9606074; doi:10.1007/s11701-022-01378-w)
Supplement: Supplementary file 1 — Supplementary file1 (XLSX 12 KB) [file 11701_2022_1378_MOESM1_ESM.xlsx]

## Sheet: Foglio1
Table S1. Surgical margin status by location and pathological stage
	pT2	pT3
	n=570 (100%)	n=191 (100%)
PSM	132 (23.1)**	95 (49.7)**
Apex	70 (12.3)*	38 (19.9)*
Bladder neck	37 (6.5)**	32 (16.8)**
Postero-lateral	41 (7.2)**	42 (21.9)**
Right-PL	17 (3.0)*	18 (9.4)*
Left-PL	25 (4.4)**	28 (14.7)**
Multifocal or >3mm	82 (14.4)**	58 (30.4)**
There may have been more than one positive margin location for each patient with PSM
PSM= positive surgical margin; PL= postero-lateral
*p<0.01; **p<0.0001
